# Supplementary material for: Evaluating the practical aspects and performance of commercial single-cell RNA sequencing technologies
Source: NAR Genom Bioinform. 2026 Jan 6;8(1):lqaf215. doi: 10.1093/nargab/lqaf215 (PMC12770963; doi:10.1093/nargab/lqaf215)
Supplement: lqaf215_Supplemental_Files [file lqaf215_supplemental_files.zip]

Archive with 2 entries (2 files):
- 20251203_supplemental_figures.pdf
- Supplemental Tables_112825.zip
